# Supplementary material for: TORCH Congenital Syndrome Infections in Central America’s Northern Triangle
Source: Microorganisms. 2023 Jan 19;11(2):257. doi: 10.3390/microorganisms11020257 (PMC9964893; doi:10.3390/microorganisms11020257)
Supplement: Supplementary file 1 [file microorganisms-11-00257-s001.zip]

Archive with 1 entries (1 files):
- microorganisms-2029652-supplementary.pdf
